# Supplementary material for: Inhibition of Avian Influenza A Virus Replication in Human Cells by Host Restriction Factor TUFM Is Correlated with Autophagy
Source: mBio. 2017 Jun 13;8(3):e00481-17. doi: 10.1128/mBio.00481-17 (PMC5472184; doi:10.1128/mBio.00481-17)
Supplement: TABLE S1 [file mbo003173342st1.xls]

## Sheet: Table S1
TABLE S1 List of proteomics results for cellular proteins interacting with WSN PB2627K and WSN PB2627E viral proteins in 293T cells
Group	Gene symbol	Gene alternative names	UniProt accession no.	GI no.	NCBI accession no.	Protein name	Band no.a	Mass (Da)	MASCOT Score (K/E)	Sequence coverage (%) (K/E)
Common proteins	CCDC81		Q6ZN84	gi|226493512	NP_001149946	Coiled-coil domain-containing protein 81 isoform 1	5	76777	45/43	27/28
	DDX3X	DBX, DDX3	O00571	gi|301171467	NP_001180345	ATP-dependent RNA helicase DDX3X isoform 2	7	73510	77/71	31/28
	EEF2	EF2	P13639	gi|19353009	AAH24689	Elongation factor 2b	11	58148	53/51	28/22
	FBXL10		Q1RLM6	gi|92098161	AAI15381	F-box and leucine-rich repeat protein 10 (FBXL10 protein)	3	81876	59/55	30/26
	GFAP		P14136	gi|16265836	AAL16662	Glial fibrillary acidic protein	12	49835	82/43	54/27
	GIMAP8	IAN9, IANT	Q8ND71	gi|28416956	NP_783161	GTPase IMAP family member 8	7	75699	42/46	20/21
	HSD17B4	EDH17B4, SDR8C1	P51659	gi|313482810	NP_001186220	Peroxisomal multifunctional enzyme type 2	4	83771	52/48	23/22
	HSP90AB1	HSP90B, HSPC2, HSPCB	P08238	gi|39644662	AAH09206	Heat shock protein HSP 90-beta	3	75088	95/61	32/23
	HSPA1A	HSPA1, HSX70	P0DMV8	gi|167466173	NP_005337	Heat shock 70 kDa protein 1A/1B	10	70294	256/273	59/53
	HSPA8	HSC70, HSP73, HSPA10	P11142	gi|5729877	NP_006588	Heat shock cognate 71 kDa protein isoform 1	9	71082	139/141	45/48
	HSPD1	HSP60	B3GQS7	gi|189502784	ACE06961	Mitochondrial heat shock 60kD protein 1 variant 1	10	60813	58/67	23/32
	KIF11	EG5, KNSL1, TRIP5	P52732	gi|13699824	NP_004514	Kinesin-like protein KIF11	1	120111	167/259	32/37
	NCL		P19338	gi|189306	AAA59954	Nucleolin	4	76355	78/58	20/17
	NPM1	NPM	P06748	gi|119581852	EAW61448	Nucleophosmin (nucleolar phosphoprotein B23, numatrin), isoform CRA_e	18	31994	47/48	36/37
	PB2		Q1K9H6	gi|94483577	ABF21236	Polymerase PB2 [Influenza A virus (A/Wilson-Smith/1933(H1N1))]	4	86041	220/183	57/44
	PHF20L1	CGI-72	A8MW92	gi|39653325	NP_940915	PHD finger protein 20-like protein 1 isoform 3	18	32976	78/43	44/34
	PIAS2	PIASX	O75928	gi|56699458	NP_004662	E3 SUMO-protein ligase PIAS2 isoform beta	9	69180	53/44	22/23
	PRMT5	HRMT1L5, IBP72, JBP1, SKB1	O14744	gi|20070220	NP_006100	Protein arginine N-methyltransferase 5 isoform a	8	73322	163/170	49/54
	RARS		P54136	gi|1217668	AAB35627	Arginyl-tRNA synthetase	6	75614	46/46	14/16
	RPL3	OK/SW-cl.32	Q96QL0	gi|14250148	AAH08492	Ribosomal protein L3	14	46276	63/60	29/21
	RPS3	OK/SW-cl.26	P23396	gi|15718687	NP_000996	40S ribosomal protein S3	21	26842	151/149	64/71
	SLC25A13	ARALAR2	Q9UJS0	gi|7657581	NP_055066	Calcium-binding mitochondrial carrier protein Aralar2 isoform 2	10	74528	61/54	26/23
	SLMAP	KIAA1601, SLAP, UNQ1847/PRO3577	Q14BN4	gi|10047277	BAB13427	Sarcolemmal membrane-associated protein (KIAA1601 protein)	2	93861	55/52	27/29
	TRIOBP	KIAA1662, TARA, HRIHFB2122	Q9H2D6	gi|13177667	AAH03618	TRIO and F-actin-binding protein	7	68408	51/43	31/24
	TUBA1B		P68363	gi|340021	AAA91576	Alpha-tubulin	13	50804	61/61	50/50
	TUBB4B	TUBB2C	P68371	gi|5174735	NP_006079	Tubulin beta-2C chain	13	50255	195/188	53/73
	WDR77	MEP50, WD45, HKMT1069, Nbla10071	Q9BQA1	gi|14495615	AAH09411	Methylosome protein 50 (WD repeat-containing protein 77)	17	36321	114/115	38/40
	ZNF224	hCG_1647772	A0A024R0Q3	gi|119577656	EAW57252	Zinc finger protein 224	3	84875	41/56	18/27
PB2627K-specific proteins	ACACA	Acac, Gm738	Q59FY4	gi|62088230	BAD92562	Acetyl-Coenzyme A carboxylase alpha isoform 2	1	115059	46	19
	ACSL6	ACS2, FACL6, KIAA0837, LACS5	Q9UKU0	gi|28703684	AAH47453	Long-chain-fatty-acid--CoA ligase 6 (ACSL6 protein)	4	70032	44	27
	AGBL3	CCP3	Q8NEM8	gi|222352158	NP_848658	Cytosolic carboxypeptidase 3	2	108063	44	18
	BRPF3	KIAA1286	Q9ULD4	gi|109659078	AAI17388	Bromodomain and PHD finger-containing protein 3 (BRPF3 protein)	2	107716	50	18
	CCDC154		A6NI56	gi|215277041	A6NI56	Coiled-coil domain-containing protein 154	6	76422	52	18
	CCDC22	CXorf37, JM1	O60826	gi|7661844	NP_054727	Coiled-coil domain-containing protein 22	7	71054	52	26
	CCNI		Q6FHH0	gi|62089118	BAD93003	Cyclin-I (CCNI protein) variant	15	43825	46	23
	CCT5	CCTE, KIAA0098	P48643	gi|807066364	NP_001293084	T-complex protein 1 subunit epsilon isoform d	11	49951	59	31
	CCT8	C21orf112, CCTQ, KIAA0002	P50990	gi|48762932	NP_006576	T-complex protein 1 subunit theta	10	60153	53	22
	CDKL5	STK9	O76039	gi|4507281	NP_003150	Cyclin-dependent kinase-like 5	1	116151	50	18
	CHAMP1	C13orf8, CAMP, CHAMP, KIAA1802, ZNF828	Q96JM3	gi|13435972	AAH04820	Zinc finger protein 828 (ZNF 828)	19	27679	62	34
	CYP4V2		Q6ZWL3	gi|187960086	NP_997235	Cytochrome P450 4V2	10	61141	41	14
	DDX23		Q9BUQ8	gi|41327771	NP_004809	ATP-dependent RNA helicase DDX23	2	95866	38	20
	DDX43	HAGE	Q9NXZ2	gi|45219880	AAH66938	DEAD (Asp-Glu-Ala-Asp) box polypeptide 43	5	73299	36	22
	DSTYK	KIAA0472, RIP5, RIPK5, SGK496, HDCMD38P	Q6XUX3	gi|48734889	AAH72406	Dual serine/threonine and tyrosine protein kinase	2	106589	40	19
	ERCC6L2	C9orf102, RAD26L	Q5T890	gi|150172042	CAI40281	DNA excision repair protein ERCC-6-like 2 Isoform 3	11	59830	50	35
	EVI5	NB4S	O60447	gi|3095098	AAC16041	Ecotropic viral integration site 5 protein homolog (EVI-5)	8	70447	46	20
	FBXO30	FBX30	Q8TB52	gi|34577055	NP_115521	F-box only protein 30	4	84247	44	22
	FGD6	KIAA1362, ZFYVE24	Q6ZV73	gi|7243105	BAA92600	FYVE, RhoGEF and PH domain-containing protein 6 (KIAA1362 protein)	6	80757	40	20
	FUT8		Q9BYC5	gi|119601320	EAW80914	Fucosyltransferase 8 (alpha (1,6) fucosyltransferase), isoform CRA_d [Homo sapiens]	12	52124	49	13
	GLE1	GLE1L	Q53GS7	gi|193785996	BAG50972	Nucleoporin GLE1 isoform 1	11	50703	52	12
	GRK4	GPRK2L, GPRK4	P32298	gi|51873047	NP_001004057	G protein-coupled receptor kinase 4 isoform gamma	11	62317	45	23
	HSPA5	GRP78	P11021	gi|386758	AAA52614	GRP78 precursor	8	72185	79	33
	IAH1		Q6NVV8	gi|45709292	AAH67865	Isoamyl acetate-hydrolyzing esterase 1 homolog (IAH1 protein)	21	25960	48	23
	ILF2	NF45, PRO3063	Q12905	gi|532313	AAA20993	Interleukin enhancer-binding factor 2	16	44897	68	26
	IVD		P26440	gi|226958412	NP_002216	Isovaleryl-CoA dehydrogenase, mitochondrial isoform 1 precursor	12	47134	44	29
	KPNA3	QIP2	O00505	gi|119629243	EAX08838	Importin subunit alpha-4 (karyopherin alpha 3)	11	56257	36	16
	KPNB1	NTF97	Q14974	gi|10120904	NP_002256	Importin subunit beta-1 isoform 1 (Karyopherin subunit beta-1)	12	49993	36	16
	LCA5	C6orf152	Q86VQ0	gi|170650670	NP_859065	Lebercilin	6	80676	46	27
	MCUR1	C6orf79, CCDC90A	Q96AQ8	gi|72534716	NP_001026883	Mitochondrial calcium uniporter regulator 1	15	40011	46	10
	MKRN1	RNF61	Q9UHC7	gi|223468620	NP_038474	E3 ubiquitin-protein ligase makorin-1 isoform 1	12	54683	47	23
	MYH11	KIAA0866	Q66K75	gi|2352947	AAB69327	Smooth muscle myosin heavy chain SM1	5	71963	43	26
	MYO1C	hCG_28722	D3DTH7	gi|119611025	EAW90619	Myosin IC, isoform CRA_a	2	99613	52	19
	Nav2	Rainb1	Q8R4H5	gi|19744388	AAL96479	Retinoic acid inducible in neuroblastoma cells RAINB1	19	16759	36	14
	NIMP		Q96RL8	gi|14522882	AAK64603	NOGO-interacting mitochondrial protein	12	44137	44	38
	NSF		P46459	gi|310125280	NP_006169	Vesicle-fusing ATPase	19	30264	37	15
	PAPOLG	PAP2, PAPG	Q9BWT3	gi|16306568	NP_075045	Poly(A) polymerase gamma	3	83093	47	19
	PEO1	C10orf2	Q96RR1	gi|39725942	NP_068602	Twinkle protein, mitochondrial isoform A	4	77619	60	27
	PRPF3	HPRP3, PRP3	O43395	gi|4758556	NP_004689	U4/U6 small nuclear ribonucleoprotein Prp3	4	77652	44	25
	RAB6B		Q9NRW1	gi|50927456	AAH78662	Ras-related protein Rab-6B	5	23533	45	13
	RABEP2	RABPT5B	Q9H5N1	gi|117956403	NP_079092	Rab GTPase-binding effector protein 2	11	63960	50	31
	RABGAP1L	HHL, KIAA0471	Q5R372	gi|34596278	AAQ76819	Rab GTPase-activating protein 1-like	12	54521	48	29
	RBM34	KIAA0117	P42696	gi|238859597	NP_055829	RNA-binding protein 34 isoform 1	2	48649	39	32
	RPL8		P62917	gi|4506663	NP_000964	60S ribosomal protein L8	19	28235	50	38
	RPS2	RPS4	Q8J014	gi|23491733	BAC16801	Ribosomal protein S2	19	25874	58	39
	SEC15L3		A5YP36	gi|148608033	ABQ95573	SEC15-like protein 3	5	82455	38	11
	SENP2	KIAA1331	Q9HC62	gi|10314023	AAG15309	Sentrin-specific protease 2	7	68708	53	17
	SLC25A42		Q86VD7	gi|28277020	AAH45598	Mitochondrial coenzyme A transporter SLC25A42	18	35472	38	16
	TIFA	T2BP	Q96CG3	gi|33563370	NP_443096	TRAF-interacting protein with FHA domain-containing protein A	21	21716	34	15
	TOP1		P11387	gi|28948850	1NH3_A	Chain A, Human Topoisomerase I Ara-C Complex	10	66897	46	26
	TRAF7	RFWD1, RNF119	Q6Q0C0	gi|119605952	EAW85546	TNF receptor-associated factor 7, isoform CRA_a	5	73363	45	25
	TRMT2A	HTF9C	Q8IZ69	gi|34222389	NP_892029	tRNA (uracil-5-)-methyltransferase homolog A	7	69709	45	22
	TTC16		Q8NEE8	gi|21410623	AAH31281	Tetratricopeptide repeat domain 16	2	99017	49	22
	TTC38		Q5R3I4	gi|119593819	EAW73413	Tetratricopeptide repeat protein 38	15	46035	38	16
	TTC39B	C9orf52	Q5VTQ0	gi|270265889	NP_001161812	Tetratricopeptide repeat protein 39B isoform 3 precursor	6	76397	43	17
	VCAM1	L1CAM	P19320	gi|4507875	NP_001069	Vascular cell adhesion protein 1 isoform a precursor	3	82308	42	26
	VCL		P18206	gi|119574932	EAW54547	Vinculin, isoform CRA_a	1	109270	52	21
	VIM		B0YJC5	gi|167887748	ACA06100	Vimentin variant 4	21	26956	51	37
	WDR78		Q5VTH9	gi|282165778	NP_079039	WD repeat-containing protein 78 isoform 1	2	95255	44	19
	ZBTB24	KIAA0441, ZNF450	O43167	gi|256600206	NP_055612	Zinc finger and BTB domain-containing protein 24 isoform 1	8	79373	45	12
	ZFYVE26	KIAA0321	Q68DK2	gi|28175105	AAH33235	Zinc finger FYVE domain-containing protein 26	11	55592	50	32
	ZNF155		Q12901	gi|6118377	AAF04102	Zinc finger protein ZNF155	8	63912	47	27
	ZNF233	BMZF2, KOX22, ZNF233, ZNF255, ZNF27	A6NK53	gi|32308169	NP_861421	Zinc finger protein 233	7	78781	40	18
PB2627E-specific proteins	ABCA7		Q8IZY2	gi|119589967	EAW69561	ATP-binding cassette, sub-family A (ABC1), member 7, isoform CRA_f	8	67388	35	19
	AFAP1L2	KIAA1914, XB130	Q8N4X5	gi|119569855	EAW49470	Actin filament-associated protein 1-like 2 (KIAA1914), isoform CRA_a	4	85571	47	17
	AK5		Q9Y6K8	gi|22477787	AAH36666	Adenylate kinase 5	7	63809	42	17
	ARFRP1	ARP1	Q13795	gi|4507449	NP_003215	ADP-ribosylation factor-related protein 1 isoform a	2	23056	44	15
	BRDT		Q58F21	gi|28839607	AAH47900	Bromodomain testis-specific protein (BRDT protein)	12	53178	48	28
	BVES	POP1, POPDC1	Q8NE79	gi|5802788	AAD51780	Blood vessel epicardial substance (BVES)	18	39072	49	21
	C1orf229		Q6ZS94	gi|46409434	NP_997284	Putative uncharacterized protein C1orf229	20	24684	42	25
	CARD6		Q9BX69	gi|62089274	NP_115976	Caspase recruitment domain-containing protein 6	1	99746	50	14
	CCDC14		Q49A88	gi|71296882	AAH42613	Coiled-coil domain-containing protein 14	3	84342	35	18
	CCDC64	BICDR1	Q6ZP65	gi|119618565	EAW98159	Coiled-coil domain containing 64, isoform CRA_a	7	68510	46	23
	CD2AP		Q9Y5K6	gi|11321634	NP_036252	CD2-associated protein	4	71635	46	21
	CEP83	CCDC41	Q9Y592	gi|133778259	AAI25087	Coiled-coil domain-containing protein 41 (CCDC41 protein)	4	75384	50	26
	CLEC11A	CLECSF3, LSLCL, SCGF	Q9Y240	gi|4506803	NP_002966	C-type lectin domain family 11 member A precursor	16	36015	44	15
	CLEC4F	CLECSF13	B7ZMM1	gi|219518346	AAI44653	C-type lectin domain family 4 member F	10	62301	52	35
	CLIP3	CLIPR59	Q96DZ5	gi|62913997	AAH14486	CAP-Gly domain-containing linker protein 3	11	47755	44	34
	CLK3		P49761	gi|13543919	AAH06103	Dual specificity protein kinase CLK3	2	56855	46	19
	CNDP2	hCG_16050	A0A024R382	gi|119586957	EAW66553	Cytosolic non-specific dipeptidase (CNDP dipeptidase 2)	17	40733	55	32
	CSGALNACT1	CHGN, GALNACT1, UNQ656/PRO1287	Q8TDX6	gi|22852208	BAC16217	Beta-1,4-N-acetylgalactosaminyltransferase	10	61796	45	21
	CSNK1G2	CK1G2	P78368	gi|119589837	EAW69431	Casein kinase 1, gamma 2, isoform CRA_f	12	52477	30	18
	CTDP1	FCP1	Q9Y5B0	gi|321267522	NP_001189433	RNA polymerase II subunit A C-terminal domain phosphatase isoform 3	2	93062	34	9
	DHX8	DDX8	Q86YB2	gi|119572064	EAW51679	DEAH (Asp-Glu-Ala-His) box polypeptide 8, isoform CRA_d	1	108283	50	15
	EEF1A1	EEF1A, EF1A, LENG7	Q6IPN6	gi|48734966	AAH71841	Eukaryotic translation elongation factor 1 alpha 1	13	50433	53	31
	EEF1A1L14		Q96RE1	gi|15277711	AAK93966	Translation elongation factor 1 alpha 1-like 14	14	43282	57	24
	EEF1A1P5	EEF1AL3	Q5VTE0	gi|74746925	Q5VTE0	Putative elongation factor 1-alpha-like 3	13	50495	41	28
	EIF4G1	EIF4F, EIF4G, EIF4GI	Q96I65	gi|14043628	AAH07788	EIF4G1 protein	8	72441	32	13
	ERI2	EXOD1, KIAA1504	A8K979	gi|168270578	BAG10082	ERI1 exoribonuclease 2	14	47880	53	20
	EXOC8		Q8IYI6	gi|56417815	CAI23095	Exocyst complex component 8	3	82028	41	14
	F10		P00742	gi|180336	AAA51984	Coagulation factor X precursor	11	53870	43	25
	FERMT3	KIND3, MIG2B, URP2	Q86UX7	gi|28626504	NP_113659	Fermitin family homolog 3 short form	4	75953	50	17
	FGG	PRO2061	P02679	gi|223170	0602239A	Fibrinogen gamma	12	46823	45	21
	FKSG60		Q9BZ63	gi|62088454	BAD92674	FKSG60	19	28243	42	25
	GBP5	UNQ2427/PRO4987	Q96PP8	gi|37183024	AAQ89312	Guanylate-binding protein 5	11	67115	46	19
	GMDS		O60547	gi|4504031	NP_001491	GDP-mannose 4,6 dehydratase	12	42265	64	27
	GOLGA4		Q13439	gi|62088966	BAD92930	Golgin subfamily A member 4	11	153030	56	56
	GPD2		P43304	gi|285002231	NP_001076581	Glycerol-3-phosphate dehydrogenase, mitochondrial	12	81315	60	21
	HIST1H1T	H1FT,H1T	P22492	gi|183751	AAA35944	Testicular H1 histone	19	22020	43	31
	HTATIP2	CC3,TIP30	Q9BUP3	gi|119588747	EAW68341	Oxidoreductase HTATIP2 isoform 1	19	27049	36	18
	KIF5C	KIAA0531, NKHC2	O60282	gi|33878050	AAH17298	Kinesin heavy chain isoform 5C	16	39722	44	18
	KLC1	KLC, KNS2	Q07866	gi|33186844	AA01295	TPA_exp: kinesin light chain 1P	6	66240	42	21
	LOC441476	C9orf173	B7ZM74	gi|219521795	AAI44312	LOC441476 protein	19	28400	44	24
	LRGUK		Q96M69	gi|21389483	NP_653249	Leucine-rich repeat and guanylate kinase domain-containing protein	2	94415	46	13
	MAP6	KIAA1878	Q96JE9	gi|39795300	AAH63860	Microtubule-associated protein 6	7	77081	58	19
	MICAL1	MICAL, NICAL	H0UI45	gi|119588936	EAW68530	Microtubule associated monoxygenase, calponin and LIM domain containing 2, isoform CRA_c	10	59222	48	28
	MPP1	DXS552E, EMP55	Q00013	gi|262118263	NP_001159934	55 kDa erythrocyte membrane protein isoform 4	13	49272	42	24
	Nbla10545		Q3LIF1	gi|76879695	BAE45717	NOGO-A	19	32432	41	20
	NRBP2	PP9320, TRG16	Q9NSY0	gi|33415065	AAQ18040	Nuclear receptor-binding protein 2 isoform 3	8	36477	35	16
	NT5M	DNT2	Q9NPB1	gi|73535804	1Z4I_A	5'(3')-deoxyribonucleotidase, mitochondrial	19	23024	42	17
	OTUD7A	C15orf16, CEZANNE2, OTUD7	Q8TE49	gi|119581673	EAW61269	OTU domain containing 7, isoform CRA_a	18	32215	45	25
	PFKFB2		O60825	gi|64762445	NP_001018063	6-phosphofructo-2-kinase/fructose-2,6-biphosphatase 2 isoform b	11	54942	57	16
	PPM1B	PP2CB	O75688	gi|4505995	NP_002697	Protein phosphatase 1B isoform 1	11	53180	65	36
	PPP1R21	CCDC128, KLRAQ1	Q6ZMI0	gi|301500682	NP_001180404	Protein phosphatase 1 regulatory subunit 21 isoform 5	8	84161	51	24
	PSMC1		P62191	gi|6679501	NP_002793	26S protease regulatory subunit 4	12	49325	56	45
	PSMC2	MSS1	P35998	gi|4506209	NP_002794	26S protease regulatory subunit 7 1	13	49002	49	30
	PSMC4	MIP224, TBP7	P43686	gi|5729991	NP_006494	26S protease regulatory subunit 6B isoform 1	14	47571	74	46
	PYURF	PREY	Q96I23	gi|14249680	NP_116295	Protein preY, mitochondrial	18	12818	42	16
	RAB37		Q96AX2	gi|28376635	NP_783865	Ras-related protein Rab-37 isoform 3	19	24268	41	31
	RAB39A	RAB39	Q14964	gi|39930371	NP_059986	Ras-related protein Rab-39A	2	25390	38	16
	RAD50		Q92878	gi|49256867	AAH73850	DNA repair protein RAD50	7	84630	46	20
	RNF144B	IBRDC2, P53RFP	Q7Z419	gi|50284696	NP_877434	E3 ubiquitin-protein ligase RNF144B	18	35555	24	12
	SFI1	KIAA0542	A8K8P3	gi|119580385	EAW59981	Sfi1 homolog	4	76429	42	23
	SH3BGRL3		A0A087WV23	gi|28194067	AAO33388	SH3 domain-binding glutamic acid-rich-like protein 3	20	24108	50	17
	SHTN1	KIAA1598	A0MZ66	gi|119569823	EAW49438	Shootin-1 (KIAA1598) isoform CRA_e	8	68670	51	28
	SIRPA	BIT, MFR, MYD1, PTPNS1, SHPS1	P78324	gi|18426911	NP_542970	Tyrosine-protein phosphatase non-receptor type substrate 1 precursor	11	55446	42	21
	STARD7	GTT1	Q9NQZ5	gi|151301035	NP_064536	StAR-related lipid transfer protein 7, mitochondrial	20	43257	34	13
	TBX3		O15119	gi|119618476	EAW98070	T-box transcription factor TBX3 (T-box 3 (ulnar mammary syndrome), isoform CRA_b)	12	55528	68	33
	TDRD3		Q9H7E2	gi|38174568	AAH60876	Tudor domain containing 3	6	73356	49	22
	TRAP1		Q12931	gi|1082886	A55877	Tumor necrosis factor type 1 receptor associated protein TRAP-1 - human	9	75694	64	28
	TTC19		Q6DKK2	gi|22547159	NP_060245	Tetratricopeptide repeat protein 19, mitochondrial	16	42457	41	20
	TUFM	EF-Tu, P43	P49411	gi|704416	AAB00499	Tu Elongation factor, mitochondrial	13	49851	54	32
	USP41		Q3LFD5	gi|40788037	CAE52971	Ubiquitin-specific protease 41	5	36238	37	18
	USP51		Q70EK9	gi|27370664	AAH35907	Ubiquitin carboxyl-terminal hydrolase 51	8	34722	36	16
	WEE1		P30291	gi|221307502	NP_001137448	Wee1-like protein kinase isoform 2	11	49383	50	23
	YBX1	NSEP1, YB1	P67809	gi|340419	AAA61308	Nuclease-sensitive element-binding protein 1 (Y box binding protein-1)	17	35391	62	39
	ZFP2	ZNF751	B7ZM21	gi|219518184	AAI44214	Zinc finger protein 2	11	54372	38	18
	ZNF197	ZKSCAN9, ZNF166	O14709	gi|487838	AAA36817	Zinc finger protein 197	8	75005	42	14
	ZNF34	KOX32	Q8IZ26	gi|119602463	EAW82057	Zinc finger protein 34 (KOX 32), isoform CRA_b	10	61393	62	31
	ZNF624	KIAA1349	Q9P2J8	gi|74355161	AAI03947	Zinc finger protein 624 (ZNF624)	6	88245	42	31
a Band number is based on numbers that were labeled on the 1D SDS-PAGE (Fig. 1A).
